# Supplementary material for: Inhaled Treprostinil: Improvements in Hemodynamics and Quality of Life for Patients with Pulmonary Arterial Hypertension on Dual or Triple Therapy
Source: J Clin Med. 2025 Dec 11;14(24):8776. doi: 10.3390/jcm14248776 (PMC12733909; doi:10.3390/jcm14248776)
Supplement: Supplementary file 1 [file jcm-14-08776-s001.zip]

Archive with 1 entries (1 files):
- jcm-3973113-supplementary.pdf
